# Supplementary material for: Integrative analysis of spatial and single-cell transcriptome data from human pancreatic cancer reveals an intermediate cancer cell population associated with poor prognosis
Source: Genome Med. 2024 Jan 31;16:20. doi: 10.1186/s13073-024-01287-7 (PMC10832111; doi:10.1186/s13073-024-01287-7)
Supplement: Supplementary file 1 — Additional file 1: Table S1. Clinical characteristics of the patients (N=17). Table S2. Marker genes for major cell types. Table S3. Marker genes for subclusters. Table S4. Cell type proportion data. Table S5. Refined marker gene set based on the expression specificity against all other clusters. Table S6. Univariate and multivariate Cox regression analysis of overall survival in the pancreatic cancer patients from the TCGA cohort. Table S7. Transcription factor activities according to each epithelial cluster. [file 13073_2024_1287_MOESM1_ESM.xlsx]

## Sheet: Table S1
Table S1: Clinical characteristics of the patients (N=17)
Variable
Age (years)	66.6 ± 9.7
Sex
Male	10 (58.8)
Female	7 (41.2)
Histopathology
Ductal adenocarcinoma	13 (76.5)
Well-differentiated	1 (5.9)
Moderately-differentiated	10 (58.8)
Poorly-differentiated	2 (11.8)
Intrapapillary mucinous neoplasm	4 (23.5)
High-grade dysplasia	1 (5.9)
Invasive carcinoma	3 (17.6)
Tumor location
Head	8 (47.1)
Body	3 (17.6)
Tail	6 (35.3)
aCancer Stage
I	6 (35.3%, IA: 4, IB: 2)
II	9 (52.9%, IIA: 1, IIB: 8)
III	0
IV	1 (5.9%)
Data are presented as n (%) or mean ± standard deviation.
aIPMN with high-grade dysplasia was not counted.

## Sheet: Table S2
Table S2: Marker genes for major cell types
celltype	marker
Endothelial	FLT4
Endothelial	MYCT1
Endothelial	ARHGEF15
Endothelial	CCL14
Endothelial	GIMAP6
Endothelial	FCN3
Endothelial	F2RL3
Endothelial	GIMAP8
Endothelial	PCAT19
Endothelial	FAM110D
Epithelial	GOLT1A
Epithelial	KDF1
Epithelial	FA2H
Epithelial	CDHR5
Epithelial	SYTL1
Epithelial	LEMD1
Epithelial	NECTIN4
Epithelial	ADAM8
Epithelial	TMPRSS3
Epithelial	EVPL
Fibroblast	HHIP
Fibroblast	LRRC15
Fibroblast	COL8A2
Fibroblast	DPEP1
Fibroblast	WNT2
Fibroblast	HSD17B6
Fibroblast	OMD
Fibroblast	F13A1
Fibroblast	CPZ
Fibroblast	PODNL1
Schwann	SOX10
Schwann	NRXN1
Schwann	S100B
Schwann	MYOT
Schwann	FOXD3
Schwann	GFRA3
Schwann	DRAXIN
Schwann	PLP1
Schwann	CRLF1
Schwann	KIRREL3
Stellate	HRH2
Stellate	NRIP2
Stellate	SSTR2
Stellate	KCNMB1
Stellate	ENPEP
Stellate	FHL5
Stellate	TRPC6
Stellate	AVPR1A
Stellate	MYH11
Stellate	HIGD1B

## Sheet: Table S3
Table S3: Marker genes for subclusters
cluster	gene	specificity	logFC	pvals_adj
Ep_ZBED6	FTX	0.782579	3.2367	1.89653e-39
Ep_ZBED6	TRIM73	0.757297	2.97091	4.53118e-17
Ep_ZBED6	ZBED6	0.756889	3.17352	4.30444e-35
Ep_ZBED6	TJP2	0.719131	2.717	7.06286e-30
Ep_ZBED6	CCSER1	0.688518	2.94226	1.16286e-14
Ep_ZBED6	PIK3R3	0.672033	3.14149	3.07506e-36
Ep_ZBED6	ZBTB41	0.670756	2.47122	6.9991e-20
Ep_VGLL1	SPRR3	0.804619	4.09554	5.34261e-35
Ep_VGLL1	VGLL1	0.701249	3.6676	1.24424e-97
Ep_VGLL1	KLK8	0.660607	3.43546	5.89692e-147
Ep_VGLL1	PYGL	0.51043	2.48595	1.38716e-123
Ep_VGLL1	MUC20	0.491275	2.6057	4.30943e-145
Ep_TRIM54	FAM3D	0.588686	3.89599	0
Ep_TRIM54	TRNP1	0.587612	2.40563	7.22846e-148
Ep_TRIM54	BTNL8	0.53221	2.81299	1.58942e-57
Ep_TRIM54	TRIM54	0.481479	3.37194	9.26302e-293
Ep_TRIM54	TRIM15	0.431422	2.52911	7.89828e-144
Ep_TRIM54	VIL1	0.381621	3.01776	1.0439e-161
Ep_TRIM54	FABP6	0.300609	2.07373	4.77481e-32
Ep_TRIM54	SSBP3	0.295922	1.53623	9.26997e-80
Ep_PIFO	CFAP126	0.925951	6.98804	2.4752e-128
Ep_PIFO	C9orf24	0.922302	7.63939	4.56717e-200
Ep_PIFO	DRC1	0.90937	6.34243	1.86844e-76
Ep_PIFO	CFAP73	0.904984	5.60463	2.25102e-92
Ep_PIFO	PIFO	0.883379	5.94773	2.06985e-148
Ep_PIFO	FAM81B	0.8798	5.4566	1.61594e-124
Ep_PIFO	C5orf49	0.831775	6.48709	9.05468e-99
Ep_MSMB	MSMB	0.886036	9.69611	0
Ep_MSMB	SPINK4	0.871205	5.75316	1.45447e-173
Ep_MSMB	FAM177B	0.860569	5.50808	0
Ep_MSMB	FMOD	0.780207	5.02664	1.1849e-250
Ep_MSMB	MUCL3	0.710305	5.47775	0
Ep_MSMB	HGD	0.659421	4.40197	0
Ep_MSMB	KIAA1324	0.628983	4.26152	3.07111e-235
Ep_KRT6A	SEC14L2	0.64376	2.83576	5.85156e-149
Ep_KRT6A	KRT6A	0.58504	3.66191	1.4307e-85
Ep_KRT6A	GLIPR1	0.552265	2.81701	8.52968e-76
Ep_KRT6A	SMIM3	0.533064	2.5618	8.20467e-104
Ep_KRT6A	CHST11	0.530469	2.5217	6.44237e-81
Ep_KRT6A	CTHRC1	0.512127	2.86529	1.16026e-166
Ep_KRT6A	COL6A2	0.511442	2.56864	1.21234e-79
Ep_KRT6A	MXRA8	0.484334	2.63016	8.77817e-67
Ep_KRT6A	SNAI2	0.466178	2.53754	6.7505e-49
Ep_KRT6A	COL7A1	0.400788	2.45125	2.06901e-23
Ep_KRT6A	ADA	0.350517	1.7807	1.19357e-20
Ep_KRT6A	WNT7A	0.0999899	1.84546	7.24507e-25
Ep_FXYD2	FXYD2	0.990233	10.6337	3.27468e-225
Ep_FXYD2	SFRP5	0.986259	9.48466	3.84132e-143
Ep_FXYD2	TRPV6	0.963913	7.83487	3.19775e-151
Ep_FXYD2	C6	0.960082	7.42654	4.60018e-75
Ep_FXYD2	AMBP	0.952818	9.52142	7.29093e-211
Ep_FXYD2	GYPC	0.8885	6.87253	2.73691e-179
Ep_FXYD2	SPP1	0.874196	9.6232	1.54717e-248
Ep_FXYD2	DCDC2	0.873562	6.30555	5.52464e-152
Ep_FXYD2	TFPI2	0.845683	6.34167	1.97973e-145
Ep_FXYD2	FILIP1L	0.775613	5.18423	1.28692e-139
Ep_FXYD2	CFTR	0.715321	7.37749	5.6897e-243
Ep_FXYD2	ITIH5	0.669003	5.79384	2.93938e-101
Ep_CDK1	CENPA	0.971636	7.45487	1.47171e-72
Ep_CDK1	CDK1	0.966349	7.09398	5.2016e-112
Ep_CDK1	CCNB2	0.963437	7.06887	4.56055e-164
Ep_CDK1	CCNA2	0.958964	7.33689	6.48935e-95
Ep_CDK1	UBE2C	0.941959	7.5375	7.65228e-219
Ep_CDK1	CDKN3	0.929754	6.80589	6.35151e-190
Ep_CDK1	TOP2A	0.915514	7.27332	5.94271e-169
Stellate	LGI4	0.702338	6.64608	1.13568e-103
Stellate	GJA4	0.679622	8.91421	0
Stellate	HRH2	0.670433	5.10586	1.39941e-61
Stellate	GPR4	0.62893	7.61546	3.59951e-299
Stellate	AVPR1A	0.609147	6.224	2.09901e-66
Stellate	HIGD1B	0.529539	8.56714	0
Stellate	COX4I2	0.516925	8.41421	0
Stellate	ESAM	0.449794	7.21526	0
Stellate	OR51E1	0.427954	7.75379	6.03757e-50
Stellate	APOLD1	0.243261	5.38603	8.72104e-104
Fb_VIT	VIT	0.915272	8.0495	1.00348e-23
Fb_VIT	CAPN6	0.887639	6.29429	2.45125e-23
Fb_VIT	ANGPTL7	0.857865	10.4374	1.24342e-19
Fb_VIT	ABCA8	0.680732	4.92271	7.03807e-35
Fb_VIT	MATN2	0.670735	4.87488	6.81153e-20
Fb_VIT	SBSPON	0.605954	6.53059	6.32003e-26
Fb_VIT	PI16	0.605871	6.94355	4.92497e-30
Fb_STRA6	CPNE7	0.703417	2.42328	6.79976e-26
Fb_STRA6	MMP28	0.653707	2.78112	1.92366e-153
Fb_STRA6	TMEM130	0.653576	2.43372	4.57683e-36
Fb_STRA6	STRA6	0.615085	3.32307	2.22903e-135
Fb_STRA6	ITIH3	0.474074	2.78995	3.88563e-42
Fb_STRA6	CST2	0.433422	4.12122	7.15295e-264
Fb_STRA6	NALCN	0.419203	1.50763	1.06534e-16
Fb_SFRP1	SCARA5	0.723403	4.46289	1.29726e-22
Fb_SFRP1	ANK2	0.714814	3.02377	7.98029e-57
Fb_SFRP1	APBB1IP	0.711644	3.02854	6.22964e-19
Fb_SFRP1	SFRP1	0.598746	4.42538	2.3567e-81
Fb_SFRP1	SCRG1	0.590213	3.31737	2.42052e-83
Fb_SFRP1	DCLK1	0.549292	2.23138	3.26585e-30
Fb_SFRP1	SCG2	0.545427	2.34341	1.04617e-24
Fb_SFRP1	LINC01426	0.538888	2.1676	5.06289e-16
Fb_SFRP1	WISP2	0.535567	2.4226	8.16448e-44
Fb_SFRP1	RBP5	0.528762	2.83249	7.22507e-17
Fb_MSLN	HP	0.975624	10.8826	1.01263e-41
Fb_MSLN	VTN	0.961832	7.67726	5.21664e-35
Fb_MSLN	REC8	0.940412	6.53939	8.25314e-29
Fb_MSLN	KLK11	0.937183	6.00915	3.23864e-33
Fb_MSLN	MSLN	0.929405	6.19107	1.20317e-43
Fb_MSLN	RAC2	0.909175	5.43567	5.569e-24
Fb_MSLN	IL18	0.841488	6.17052	1.53716e-40
Fb_MSLN	CALB2	0.835392	6.97699	1.7771e-60
Fb_MSLN	DES	0.777108	5.66356	2.50031e-32
Fb_LRRC15	ITGA11	0.46067	3.90056	0
Fb_LRRC15	LRRC15	0.320629	4.85763	0
Fb_LRRC15	COL11A1	0.297453	5.08972	0
Fb_LRRC15	SDC1	0.179358	5.17816	0
Fb_LRRC15	RUNX2	0.143614	3.12958	0
Fb_LRRC15	SERINC2	0.127037	2.52757	9.53217e-115
Fb_LRRC15	DUSP10	0.0271236	2.17937	4.3776e-113
Fb_COL9A1	TRPA1	0.948442	5.63315	1.31197e-13
Fb_COL9A1	TSLP	0.832093	4.87563	1.12585e-28
Fb_COL9A1	FENDRR	0.825185	4.44073	4.1817e-15
Fb_COL9A1	COL9A1	0.807222	5.97015	6.48798e-29
Fb_COL9A1	COCH	0.765755	6.39091	3.37319e-28
Fb_COL9A1	LCP2	0.749001	4.58158	4.04524e-24
Fb_COL9A1	NSG1	0.720963	7.83685	1.83204e-36
Fb_COL9A1	F2RL2	0.701962	4.61281	6.52473e-30
Fb_COL9A1	PAG1	0.623362	3.98138	7.23363e-35
Fb_COL9A1	LPL	0.538682	4.25931	7.6346e-16
Fb_COL9A1	TFF2	0.483527	3.1089	2.44722e-10
Fb_CDK1	CDK1	0.975627	8.81936	1.38225e-11
Fb_CDK1	MKI67	0.972472	9.19724	3.48007e-17
Fb_CDK1	CENPF	0.961868	7.81263	2.45373e-20
Fb_CDK1	PTTG1	0.846401	6.34124	3.68239e-20

## Sheet: Table S4
Table S4: Cell type proportion data
patient ID	Ep_CDK1	Ep_KRT6A	Ep_MSMB	Ep_PIFO	Ep_TRIM54	Ep_VGLL1	Ep_ZBED6	Fb_CDK1	Fb_COL9A1	Fb_LRRC15	Fb_MSLN	Fb_SFRP1	Fb_STRA6	Fb_VIT
2	0.08	0.0311111	0.00444444	0	0.342222	0.413333	0.128889	0	0	0.260274	0.0136986	0.616438	0.0684932	0.0410959
12	0.163522	0.0503145	0.0314465	0.00628931	0.377358	0.207547	0.163522	0.0689655	0.103448	0.0689655	0	0.172414	0.482759	0.103448
13	0.01868	0.00249066	0	0.00498132	0.782067	0.0124533	0.179328	0	0.0381069	0.697603	0.00122926	0.0442532	0.214505	0.0043024
19	0.129534	0.0310881	0	0.0777202	0.238342	0.409326	0.11399	0.00342955	0.00228637	0.892827	0.00142898	0.0268648	0.0723064	0.000857388
21	0.0786885	0.665574	0	0.00327869	0.0639344	0.0442623	0.144262	0.0162712	0.00542373	0.705763	0.00271186	0.0467797	0.218983	0.0040678
22	0.151261	0.159664	0	0	0.117647	0.487395	0.0840336	0.031746	0	0.047619	0	0.396825	0.52381	0
24	0.159701	0.0626866	0.00298507	0	0.60597	0.0641791	0.104478	0.00140351	0.0350877	0.483509	0.00631579	0.166316	0.26807	0.0392982
46	0.0392157	0.107843	0	0.0612745	0.0196078	0.727941	0.0441176	0.0114943	0.0804598	0.206897	0	0.0229885	0.551724	0.126437
49	0.101124	0.00280899	0.00561798	0	0.581461	0.188202	0.120787	0	0.037037	0.259259	0	0	0.592593	0.111111
52	0	0	1	0	0	0	0	0	0.863636	0	0	0.136364	0	0
61	0.00687285	0	0.989691	0	0.00343643	0	0	0	0.92	0	0	0.08	0	0
73	0.0175439	0.00350877	0.00701754	0.122807	0.652632	0.00701754	0.189474	0	0.0152284	0.895093	0	0.00338409	0.0862944	0
76	0.0631579	0.000956938	0.0133971	0	0.809569	0.0755981	0.0373206	0	0.12	0	0	0.28	0.6	0
80	0.022082	0.00105152	0.974763	0	0	0	0.00210305	0.0151515	0.378788	0.0555556	0	0.141414	0.409091	0
82	0.0833333	0.125	0	0	0.708333	0.0625	0.0208333	0.00952381	0.00952381	0.228571	0	0.295238	0.242857	0.214286
95	0.0508637	0.012476	0	0.00863724	0.0393474	0.761996	0.126679	0.00529661	0	0.423729	0.106992	0.319915	0.141949	0.00211864
106	0.0648012	0.606775	0.00392734	0.261659	0.0196367	0.0368189	0.00638193	0	0	0.350746	0.30597	0.268657	0.0597015	0.0149254

## Sheet: Table S5
Table S5: Refined marker gene set based on the expression specificity against all other clusters
cluster	gene
Ep_FXYD2	AMBP
Ep_FXYD2	DCDC2
Ep_FXYD2	TRPV6
Ep_FXYD2	FXYD2
Ep_FXYD2	SFRP5
Ep_KRT6A	KRT6A
Ep_KRT6A	WNT7A
Ep_KRT6A	HMGA2
Ep_KRT6A	KRT6B
Ep_MSMB	MSMB
Ep_MSMB	FAM177B
Ep_MSMB	MUCL3
Ep_MSMB	ECEL1
Ep_PIFO	PIFO
Ep_PIFO	C9orf24
Ep_PIFO	C5orf49
Ep_PIFO	DRC1
Ep_PIFO	CFAP126
Ep_PIFO	CFAP73
Ep_PIFO	FAM81B
Ep_TRIM54	TRIM54
Ep_TRIM54	FAM3D
Ep_TRIM54	PHGR1
Ep_VGLL1	VGLL1
Ep_VGLL1	KLK8
Ep_VGLL1	SPRR3
Ep_VGLL1	FGFBP1
Ep_ZBED6	TJP2
Ep_ZBED6	CCSER1
Ep_ZBED6	USP24
Fb_LRRC15	LRRC15
Fb_LRRC15	ITGA11
Fb_MSLN	HP
Fb_MSLN	SPRR2F
Fb_MSLN	ITLN1
Fb_MSLN	ITLN2
Fb_MSLN	PRR9
Fb_SFRP1	SFRP1
Fb_SFRP1	SCRG1
Fb_SFRP1	SCG2
Fb_SFRP1	ANK2
Fb_STRA6	ITIH3
Fb_STRA6	TMEM130
Fb_STRA6	NALCN
Fb_VIT	VIT
Fb_VIT	ANGPTL7
Fb_VIT	SBSPON
Fb_COL9A1	COCH
Fb_COL9A1	TRPA1
Fb_COL9A1	COL9A1
Fb_COL9A1	TSLP

## Sheet: Table S6
Table S6: Univariate and multivariate Cox regression analysis of overall survival in the pancreatic cancer patients from the TCGA cohort
	Univariate analysis			Multivariate analysis
	HR (95% CI)	P-value		HR (95% CI)	P-value
Age	1.022 (1.000-1.044)	0.053		1.016 (0.995-1.038)	0.134
Sex*	0.805 (0.520-1.246)	0.33		0.766 (0.488-1.203)	0.247
Cancer stage**	1.170 (0.892-1.535)	0.256		1.222 (0.925-1.616)	0.158
Histologic grade**	1.223 (0.883-1.695)	0.226		1.177 (0.830-1.669)	0.36
Ep_VGLL1 score***	1.768 (1.141-2.741)	0.011		1.833 (1.169-2.874)	0.008
HR, hazard ratio; CI, confidence interval.
Reference group: *male sex.
**Cancer stage and histologic grade were analyzed as ordinal scale variables.
***Ep_VGLL1 score was classified into high and low group by calculated cut-off value.

## Sheet: Table S7
Table S7: Transcription factor activities according to each epithelial cluster
cluster	AR(+)	ATF3(+)	BACH1(+)	BCL6(+)	BHLHE40(+)	CREB3L1(+)	CREB3L4(+)	CREB5(+)	DDIT3(+)	EGR1(+)	EGR2(+)	EGR3(+)	EGR4(+)	ELF3(+)	FLI1(+)	FOS(+)	FOSB(+)	FOSL1(+)	FOXA3(+)	FOXJ1(+)	FOXQ1(+)	HMGA2(+)	HNF1B(+)	HOXA10(+)	HOXA5(+)	HOXB2(+)	HOXB5(+)	HOXB6(+)	HOXB7(+)	HOXC10(+)	IRF1(+)	JUN(+)	JUNB(+)	KLF10(+)	KLF11(+)	KLF2(+)	KLF4(+)	KLF5(+)	KLF6(+)	KLF8(+)	LEF1(+)	MAF(+)	MAFB(+)	MECOM(+)	MEIS2(+)	MXD1(+)	MXI1(+)	MYC(+)	NFATC2(+)
Ep_FXYD2	0.163599	0.0129417	0.00810659	0.0141437	0.00259355	0.00515476	0.00935465	0.0804678	0.0148874	0.00590026	0.018106	0.0188365	0.011898	0.00371169	0.0100532	0.0117445	0.0313198	0.00652924	0.00741722	0.00868836	0.00302661	0.0053532	0.0510002	0	0.00340797	0.00144642	0.0097856	0.00846576	0.00779955	0.00783484	0.0182565	0.0451752	0.0201094	0.0269506	0.00465601	0.00785875	0.00658293	0.00814461	0.0118453	0.00951832	0.0111333	0.0043567	0.00473158	0.00202614	0.0548879	0.00464636	0.00913781	0.0154267	0.0327671
Ep_KRT6A	0.0153469	0.00717544	0.0188977	0.0373768	0.0174315	0.0028794	0.0104457	0.0170764	0.0176084	0.00683694	0.0216121	0.0130149	0.0269153	0.00130509	0.0672459	0.00832869	0.00712801	0.0266792	0.00558624	0.0309009	0.00532746	0.085916	0.0086145	0.0214918	0.0685384	0.0210397	0.0131255	0.010168	0.0126632	0.0108735	0.0226791	0.00504495	0.0117206	0.0118995	0.00906136	0.00792253	0.00958792	0.0144496	0.0263247	0.0916127	0.0388424	0.0562837	0.0240259	0.0086457	0.00846817	0.0133916	0.017143	0.0162684	0.0264274
Ep_MSMB	0.0136046	0.0236875	0.0115094	0.00985972	0.00890389	0.0957098	0.229558	0.0227918	0.01675	0.00996311	0.138191	0.0516097	0.0321766	0.00854643	0.00405686	0.00449438	0.0161378	0.0232058	0.0669927	0.00900988	0.0387442	0.0178899	0.0222285	0.00133836	0.00338851	0.00784586	0.0137447	0.0134948	0.0146889	0.0198197	0.0140132	0.0162474	0.0064431	0.0107995	0.0256285	0.0362201	0.0274569	0.0170812	0.0122243	0.0101644	0.00784695	0.00592561	0.0182325	0.0305286	0.0135041	0.0230378	0.00911428	0.0138857	0.0167603
Ep_PIFO	0.0139446	0.00739622	0.0156624	0.0359475	0.00981616	0.0034064	0.00692722	0.0116868	0.00856918	0.00639537	0.00881065	0.0101526	0.0262595	0.0052778	0.0803524	0.00623771	0.0064459	0.0204338	0.00318824	0.076431	0.00804194	0.00744399	0.0084425	0.0215463	0.0720805	0.00827615	0.0123616	0.00613336	0.00754562	0.00499532	0.02918	0.00455045	0.0077219	0.0100216	0.00366609	0.00594252	0.00773413	0.016591	0.0170332	0.0262219	0.00934585	0.0336701	0.0135294	0.00619342	0.0132176	0.00973497	0.012516	0.0109709	0.0156455
Ep_TRIM54	0.0265725	0.010727	0.017126	0.0125623	0.0129678	0.0409855	0.0187939	0.0295278	0.0260877	0.00732676	0.0207237	0.0299504	0.0333919	0.0157679	0.0109428	0.00823037	0.0138572	0.01117	0.0416091	0.0133312	0.0575091	0.0098158	0.0479819	0.00613363	0.00604013	0.0545824	0.067554	0.0581683	0.0433007	0.0786162	0.016389	0.0144923	0.00648664	0.0160801	0.0137998	0.04237	0.0144395	0.0390654	0.0129704	0.0163542	0.0389468	0.00902017	0.0169292	0.0572549	0.0404933	0.025522	0.0154948	0.0425132	0.035488
Ep_VGLL1	0.0273027	0.0128068	0.0341944	0.0289283	0.0188526	0.0116828	0.0121065	0.0248916	0.0305402	0.0152853	0.0166596	0.0208211	0.0175586	0.0129848	0.0438317	0.0140199	0.0120763	0.0145936	0.0137644	0.0388159	0.029096	0.0189593	0.0173778	0.00887716	0.01655	0.0175723	0.0270235	0.0189537	0.0279943	0.0229733	0.0204533	0.0139809	0.00585307	0.0206441	0.0181458	0.0262648	0.0218842	0.0466923	0.0157839	0.0261368	0.0354474	0.0182556	0.0720453	0.00519326	0.0231272	0.0368926	0.065238	0.0282552	0.0310199
Ep_ZBED6	0.022235	0.00923867	0.0381507	0.0344989	0.0181393	0.0114231	0.00778261	0.0296998	0.019794	0.0110054	0.0156752	0.0204241	0.0174486	0.00874781	0.0172493	0.00987174	0.0133659	0.008699	0.0140088	0.0172738	0.0161621	0.0264041	0.0332631	0.00636816	0.0109297	0.0250609	0.0409131	0.030528	0.0248362	0.0264663	0.0161434	0.0127454	0.00711008	0.0198005	0.00754909	0.0177786	0.0129349	0.0360531	0.0141649	0.023057	0.0462521	0.0159768	0.0288682	0.0370841	0.029019	0.0351165	0.02961	0.0281624	0.0511922
[truncated: 23 more columns]
